# Supplementary material for: Mercury Exposure, Gene Expression, and Intelligence Quotient in Afro-Descendant Children from Two Colombian Regions
Source: Toxics. 2025 Sep 17;13(9):786. doi: 10.3390/toxics13090786 (PMC12474032; doi:10.3390/toxics13090786)
Supplement: Supplementary file 1 [file toxics-13-00786-s001.zip]

Archive with 1 entries (1 files):
- toxics-3720854-supplementary.pdf
